# Supplementary material for: Lung cancer metabolomics: a pooled analysis in the Cancer Prevention Studies
Source: BMC Med. 2024 Jun 24;22:262. doi: 10.1186/s12916-024-03473-1 (PMC11197282; doi:10.1186/s12916-024-03473-1)
Supplement: Supplementary file 2 — Additional file 2: Table S1. Metabolites associated with lung cancer risk at P-value < 0.05 in the entire population. Table S2. Lipid-associated metabolic pathways components identified in lung cancer cases compared to controls. Table S3. Amino acids-associated metabolic pathways components identified in lung cancer cases compared to controls. Table S4. Metabolites associated with lung cancer risk at P-value < 0.05 in female stratum. Table S5. Metabolites associated with lung cancer risk at P-value < 0.05 in male stratum. Table S6. Metabolites associated with lung cancer risk at P-value < 0.05 in follow-up time ≤ 3 years stratum. Table S7. Metabolites associated with lung cancer risk at P-value < 0.05 in follow-up time > 3 years stratum. Table S8. Metabolites associated with lung cancer risk at P-value < 0.05 in never smokers stratum. Table S9. Metabolites associated with lung cancer risk at P-value < 0.05 in ever smokers stratum. Table S10. Metabolites associated with lung cancer risk at P-value < 0.05 in localized lung cancer stage stratum. Table S11. Metabolites associated with lung cancer risk at P-value < 0.05 in reginal lung cancer stage stratum. Table S12. Metabolites associated with lung cancer risk at P-value < 0.05 in distant lung cancer stage stratum. Table S13. Metabolites associated with lung cancer risk at P-value < 0.05 in squamous cell carcinoma stratum. Table S14. Metabolites associated with lung cancer risk at P-value < 0.05 in adenocarcinoma stratum. [file 12916_2024_3473_MOESM2_ESM.xlsx]

## Sheet: Excel Table S1
Excel Table S1. Metabolites associated with lung cancer risk at P-value <0.05 in the entire population. ORs (95% CI) were estimated from conditional logistic regression models, conditioned on age at blood draw, sex, race, and date of blood draw and adjusted for body mass index group, hours since last meal, physical activity, fruits and vegetables consumption, smoking status, and hormone use.
ID	Name	Super pathway	Sub pathway	OR	CI	p-value	FDR
X57331	behenoyl dihydrosphingomyelin (d18:0/22:0)*	Lipid	Dihydrosphingomyelins	1.32	(1.13, 1.53)	0.000317518	0.148
X62889	taurodeoxycholic acid 3-sulfate	Lipid	Secondary Bile Acid Metabolism	1.33	(1.14, 1.55)	0.00033306	0.148
X32412	butyrylcarnitine (C4)	Lipid	Fatty Acid Metabolism (also BCAA Metabolism)	1.28	(1.1, 1.49)	0.00127702	0.378
X2730	gamma-glutamylglutamine	Peptide	Gamma-glutamyl Amino Acid	0.81	(0.7, 0.93)	0.00277894	0.523
X57476	sphingomyelin (d18:0/20:0, d16:0/22:0)*	Lipid	Dihydrosphingomyelins	1.26	(1.08, 1.46)	0.00327208	0.523
X52925	phenylacetylglutamate	Peptide	Acetylated Peptides	1.26	(1.07, 1.47)	0.00438901	0.523
X43802	guanidinoacetate	Amino Acid	Creatine Metabolism	0.81	(0.69, 0.94)	0.00495636	0.523
X62955	8-methoxykynurenate	Amino Acid	Tryptophan Metabolism	1.23	(1.06, 1.43)	0.00533239	0.523
X44872	gamma-glutamylmethionine	Peptide	Gamma-glutamyl Amino Acid	0.82	(0.71, 0.94)	0.00534114	0.523
X62104	gamma-glutamylcitrulline*	Peptide	Gamma-glutamyl Amino Acid	0.82	(0.71, 0.95)	0.00605532	0.523
X52975	glycodeoxycholate 3-sulfate	Lipid	Secondary Bile Acid Metabolism	1.21	(1.05, 1.39)	0.00648662	0.523
X57473	sphingomyelin (d18:0/18:0, d19:0/17:0)*	Lipid	Dihydrosphingomyelins	1.23	(1.06, 1.44)	0.00773135	0.571
X57461	argininate*	Amino Acid	Urea cycle; Arginine and Proline Metabolism	1.22	(1.05, 1.42)	0.00919277	0.598
X55072	2-oxoarginine*	Amino Acid	Urea cycle; Arginine and Proline Metabolism	1.22	(1.05, 1.42)	0.0101422	0.598
X52983	glycochenodeoxycholate glucuronide (1)	Lipid	Primary Bile Acid Metabolism	1.22	(1.05, 1.41)	0.0112295	0.598
X57687	N,N,N-trimethyl-5-aminovalerate	Amino Acid	Lysine Metabolism	1.21	(1.04, 1.41)	0.011246	0.598
X62851	hydroxypalmitoyl sphingomyelin (d18:1/16:0(OH))**	Lipid	Sphingomyelins	1.2	(1.04, 1.38)	0.0114602	0.598
X52478	1-(1-enyl-palmitoyl)-2-oleoyl-GPC (P-16:0/18:1)*	Lipid	Plasmalogen	0.84	(0.72, 0.97)	0.0148392	0.63
X1508	pantothenate	Cofactors and Vitamins	Pantothenate and CoA Metabolism	1.19	(1.03, 1.38)	0.0151035	0.63
X63057	picolinoylglycine	Lipid	Fatty Acid Metabolism (Acyl Glycine)	1.19	(1.03, 1.37)	0.0158756	0.63
X61858	lyxonate	Carbohydrate	Pentose Metabolism	0.83	(0.71, 0.97)	0.0175723	0.63
X18477	glycodeoxycholate	Lipid	Secondary Bile Acid Metabolism	1.18	(1.03, 1.36)	0.0188952	0.63
X32391	1,3-dimethylurate	Xenobiotics	Xanthine Metabolism	1.18	(1.03, 1.36)	0.0191671	0.63
X35127	pro-hydroxy-pro	Amino Acid	Urea cycle; Arginine and Proline Metabolism	0.85	(0.73, 0.97)	0.0197928	0.63
X1124	myo-inositol	Lipid	Inositol Metabolism	0.81	(0.69, 0.97)	0.0199016	0.63
X33441	isobutyrylcarnitine (C4)	Amino Acid	Leucine, Isoleucine and Valine Metabolism	1.19	(1.03, 1.37)	0.0201243	0.63
X32489	caproate (6:0)	Lipid	Medium Chain Fatty Acid	1.18	(1.03, 1.36)	0.0212471	0.63
X39587	3-(4-hydroxyphenyl)propionate	Xenobiotics	Benzoate Metabolism	0.86	(0.75, 0.98)	0.0214266	0.63
X15679	xanthurenate	Amino Acid	Tryptophan Metabolism	1.17	(1.02, 1.34)	0.0215321	0.63
X40469	N1-Methyl-2-pyridone-5-carboxamide	Cofactors and Vitamins	Nicotinate and Nicotinamide Metabolism	1.18	(1.02, 1.35)	0.0218172	0.63
X35437	isobutyrylglycine	Amino Acid	Leucine, Isoleucine and Valine Metabolism	1.18	(1.02, 1.37)	0.0220222	0.63
X35132	3-methylcytidine	Nucleotide	Pyrimidine Metabolism, Cytidine containing	0.85	(0.74, 0.98)	0.025774	0.688
X64409	bilirubin degradation product, C17H18N2O4 (1)**	Partially Characterized Molecules	Partially Characterized Molecules	0.84	(0.73, 0.98)	0.0261273	0.688
X64406	bilirubin degradation product, C17H20N2O5 (2)**	Partially Characterized Molecules	Partially Characterized Molecules	0.78	(0.63, 0.97)	0.0273295	0.688
X63731	glycoursodeoxycholic acid sulfate (1)	Lipid	Secondary Bile Acid Metabolism	1.17	(1.02, 1.35)	0.0285102	0.688
X54943	palmitoyl-oleoyl-glycerol (16:0/18:1) [1]*	Lipid	Diacylglycerol	1.19	(1.02, 1.38)	0.0290875	0.688
X3141	betaine	Amino Acid	Glycine, Serine and Threonine Metabolism	0.83	(0.7, 0.98)	0.029865	0.688
X62857	dihydroferulic acid sulfate	Xenobiotics	Food Component/Plant	0.85	(0.74, 0.99)	0.030401	0.688
X32619	pregnenediol sulfate (C21H34O5S)*	Lipid	Pregnenolone Steroids	0.84	(0.72, 0.99)	0.0320921	0.688
X54942	palmitoyl-oleoyl-glycerol (16:0/18:1) [2]*	Lipid	Diacylglycerol	1.17	(1.01, 1.35)	0.0321732	0.688
X32599	glycocholenate sulfate*	Lipid	Secondary Bile Acid Metabolism	1.17	(1.01, 1.35)	0.0326483	0.688
X57664	N-oleoylserine	Lipid	Endocannabinoid	0.85	(0.73, 0.99)	0.0330849	0.688
X553	cotinine	Xenobiotics	Tobacco Metabolite	1.33	(1.02, 1.73)	0.0338937	0.688
X64408	bilirubin degradation product, C17H18N2O4 (3)**	Partially Characterized Molecules	Partially Characterized Molecules	0.85	(0.74, 0.99)	0.034852	0.688
X32425	dehydroepiandrosterone sulfate (DHEA-S)	Lipid	Androgenic Steroids	0.86	(0.75, 0.99)	0.0348823	0.688
X64407	bilirubin degradation product, C17H18N2O4 (2)**	Partially Characterized Molecules	Partially Characterized Molecules	0.85	(0.74, 0.99)	0.0368497	0.7
X31940	3-methylcrotonylglycine	Amino Acid	Leucine, Isoleucine and Valine Metabolism	1.16	(1.01, 1.34)	0.0385684	0.7
X35635	3-(3-hydroxyphenyl)propionate	Xenobiotics	Benzoate Metabolism	0.87	(0.76, 0.99)	0.0402074	0.7
X48255	arabonate/xylonate	Carbohydrate	Pentose Metabolism	0.86	(0.74, 0.99)	0.0402417	0.7
X43493	formiminoglutamate	Amino Acid	Histidine Metabolism	1.18	(1.01, 1.38)	0.0414575	0.7
X52697	1-oleoyl-2-docosahexaenoyl-GPC (18:1/22:6)*	Lipid	Phosphatidylcholine (PC)	0.85	(0.73, 0.99)	0.0414783	0.7
X36808	dimethylarginine (SDMA + ADMA)	Amino Acid	Urea cycle; Arginine and Proline Metabolism	0.86	(0.74, 0.99)	0.042557	0.7
X573	cytosine	Nucleotide	Pyrimidine Metabolism, Cytidine containing	1.16	(1, 1.35)	0.0431912	0.7
X19130	1,2-dipalmitoyl-GPC (16:0/16:0)	Lipid	Phosphatidylcholine (PC)	1.16	(1, 1.34)	0.0447477	0.7
X527	lactate	Carbohydrate	Glycolysis, Gluconeogenesis, and Pyruvate Metabolism	1.16	(1, 1.35)	0.0448199	0.7
X63926	alpha-CMBHC glucuronide	Cofactors and Vitamins	Tocopherol Metabolism	1.16	(1, 1.33)	0.0448923	0.7
X1759	N-stearoyl-sphinganine (d18:0/18:0)*	Lipid	Dihydroceramides	1.16	(1, 1.34)	0.0449822	0.7
X63380	(2-butoxyethoxy)acetic acid	Xenobiotics	Chemical	0.86	(0.73, 1)	0.0468181	0.704
X48580	2-acetamidophenol sulfate	Xenobiotics	Food Component/Plant	0.87	(0.76, 1)	0.0468553	0.704
X57	glutamate	Amino Acid	Glutamate Metabolism	1.16	(1, 1.35)	0.0484594	0.705
X35107	isovalerylglycine	Amino Acid	Leucine, Isoleucine and Valine Metabolism	1.16	(1, 1.35)	0.0486826	0.705
X52604	N-palmitoyl-sphinganine (d18:0/16:0)	Lipid	Dihydroceramides	1.15	(1, 1.32)	0.0492718	0.705

## Sheet: Excel Table S2
Excel Table S2. Lipid-associated metabolic pathways components identified in lung cancer cases compared to controls. ORs (95% CI) were estimated from conditional logistic regression models, conditioned on age at blood draw, sex, race, and date of blood draw and adjusted for body mass index group, hours since last meal, physical activity, fruits and vegetables consumption, smoking status, and horm…
ID	Name	Super pathway	Sub pathway	OR	CI	p-value	FDR
X57331	behenoyl dihydrosphingomyelin (d18:0/22:0)*	Sphingolipid Metabolism	Dihydrosphingomyelins	1.32	(1.13, 1.53)	0.000317518	0.148
X57476	sphingomyelin (d18:0/20:0, d16:0/22:0)*	Sphingolipid Metabolism	Dihydrosphingomyelins	1.26	(1.08, 1.46)	0.00327208	0.523
X57473	sphingomyelin (d18:0/18:0, d19:0/17:0)*	Sphingolipid Metabolism	Dihydrosphingomyelins	1.23	(1.06, 1.44)	0.00773135	0.571
X62851	hydroxypalmitoyl sphingomyelin (d18:1/16:0(OH))**	Sphingolipid Metabolism	Sphingomyelins	1.2	(1.04, 1.38)	0.0114602	0.598
X1759	N-stearoyl-sphinganine (d18:0/18:0)*	Sphingolipid Metabolism	Dihydroceramides	1.16	(1, 1.34)	0.0449822	0.7
X52604	N-palmitoyl-sphinganine (d18:0/16:0)	Sphingolipid Metabolism	Dihydroceramides	1.15	(1, 1.32)	0.0492718	0.705
X52983	glycochenodeoxycholate glucuronide (1)	Bile Acid Metabolism	Primary Bile Acid Metabolism	1.22	(1.05, 1.41)	0.0112295	0.598
X62889	taurodeoxycholic acid 3-sulfate	Bile Acid Metabolism	Secondary Bile Acid Metabolism	1.33	(1.14, 1.55)	0.00033306	0.148
X52975	glycodeoxycholate 3-sulfate	Bile Acid Metabolism	Secondary Bile Acid Metabolism	1.21	(1.05, 1.39)	0.00648662	0.523
X18477	glycodeoxycholate	Bile Acid Metabolism	Secondary Bile Acid Metabolism	1.18	(1.03, 1.36)	0.0188952	0.63
X63731	glycoursodeoxycholic acid sulfate (1)	Bile Acid Metabolism	Secondary Bile Acid Metabolism	1.17	(1.02, 1.35)	0.0285102	0.688
X32599	glycocholenate sulfate*	Bile Acid Metabolism	Secondary Bile Acid Metabolism	1.17	(1.01, 1.35)	0.0326483	0.688
X52478	1-(1-enyl-palmitoyl)-2-oleoyl-GPC (P-16:0/18:1)*	Phospholipid Metabolism	Plasmalogen	0.84	(0.72, 0.97)	0.0148392	0.63
X1124	myo-inositol	Phospholipid Metabolism	Inositol Metabolism	0.81	(0.69, 0.97)	0.0199016	0.63
X52697	1-oleoyl-2-docosahexaenoyl-GPC (18:1/22:6)*	Phospholipid Metabolism	Phosphatidylcholine (PC)	0.85	(0.73, 0.99)	0.0414783	0.7
X19130	1,2-dipalmitoyl-GPC (16:0/16:0)	Phospholipid Metabolism	Phosphatidylcholine (PC)	1.16	(1, 1.34)	0.0447477	0.7
X32412	butyrylcarnitine (C4)	Fatty Acid Metabolism	Fatty Acid Metabolism (also BCAA Metabolism)	1.28	(1.1, 1.49)	0.00127702	0.378
X63057	picolinoylglycine	Fatty Acid Metabolism	Fatty Acid Metabolism (Acyl Glycine)	1.19	(1.03, 1.37)	0.0158756	0.63
X32489	caproate (6:0)	Fatty Acid Metabolism	Medium Chain Fatty Acid	1.18	(1.03, 1.36)	0.0212471	0.63
X54943	palmitoyl-oleoyl-glycerol (16:0/18:1) [1]*	Glycerolipids Metabolism	Diacylglycerol	1.19	(1.02, 1.38)	0.0290875	0.688
X54942	palmitoyl-oleoyl-glycerol (16:0/18:1) [2]*	Glycerolipids Metabolism	Diacylglycerol	1.17	(1.01, 1.35)	0.0321732	0.688
X32619	pregnenediol sulfate (C21H34O5S)*	Steroids Metabolism	Pregnenolone Steroids	0.84	(0.72, 0.99)	0.0320921	0.688
X32425	dehydroepiandrosterone sulfate (DHEA-S)	Steroids Metabolism	Androgenic Steroids	0.86	(0.75, 0.99)	0.0348823	0.688
X57664	N-oleoylserine	Eicosanoids	Endocannabinoid	0.85	(0.73, 0.99)	0.0330849	0.688

## Sheet: Excel Table S3
Excel Table S3. Amino acids-associated metabolic pathways components identified in lung cancer cases compared to controls. ORs (95% CI) were estimated from conditional logistic regression models, conditioned on age at blood draw, sex, race, and date of blood draw and adjusted for body mass index group, hours since last meal, physical activity, fruits and vegetables consumption, smoking status, an…
ID	Name	Super pathway	Sub pathway	OR	CI	p-value	FDR
X43802	guanidinoacetate	Arginine and Proline Metabolism	Creatine Metabolism	0.81	(0.69, 0.94)	0.00495636	0.523
X57461	argininate*	Arginine and Proline Metabolism	Urea cycle; Arginine and Proline Metabolism	1.22	(1.05, 1.42)	0.00919277	0.598
X55072	2-oxoarginine*	Arginine and Proline Metabolism	Urea cycle; Arginine and Proline Metabolism	1.22	(1.05, 1.42)	0.0101422	0.598
X35127	pro-hydroxy-pro	Arginine and Proline Metabolism	Urea cycle; Arginine and Proline Metabolism	0.85	(0.73, 0.97)	0.0197928	0.63
X36808	dimethylarginine (SDMA + ADMA)	Arginine and Proline Metabolism	Urea cycle; Arginine and Proline Metabolism	0.86	(0.74, 0.99)	0.042557	0.7
X33441	isobutyrylcarnitine (C4)	Branched-Chain Amino Acids Metabolism	Leucine, Isoleucine and Valine Metabolism	1.19	(1.03, 1.37)	0.0201243	0.63
X35437	isobutyrylglycine	Branched-Chain Amino Acids Metabolism	Leucine, Isoleucine and Valine Metabolism	1.18	(1.02, 1.37)	0.0220222	0.63
X31940	3-methylcrotonylglycine	Branched-Chain Amino Acids Metabolism	Leucine, Isoleucine and Valine Metabolism	1.16	(1.01, 1.34)	0.0385684	0.7
X35107	isovalerylglycine	Branched-Chain Amino Acids Metabolism	Leucine, Isoleucine and Valine Metabolism	1.16	(1, 1.35)	0.0486826	0.705
X62955	8-methoxykynurenate	Aromatic Amino Acids Metabolism	Tryptophan Metabolism	1.23	(1.06, 1.43)	0.00533239	0.523
X15679	xanthurenate	Aromatic Amino Acids Metabolism	Tryptophan Metabolism	1.17	(1.02, 1.34)	0.0215321	0.63
X57687	N,N,N-trimethyl-5-aminovalerate	Lysine Metabolism	Lysine Metabolism	1.21	(1.04, 1.41)	0.011246	0.598
X3141	betaine	Glycine, Serine and Threonine Metabolism	Glycine, Serine and Threonine Metabolism	0.83	(0.7, 0.98)	0.029865	0.688
X43493	formiminoglutamate	Histidine Metabolism	Histidine Metabolism	1.18	(1.01, 1.38)	0.0414575	0.7
X57	glutamate	Glutamate Metabolism	Glutamate Metabolism	1.16	(1, 1.35)	0.0484594	0.705

## Sheet: Excel Table S4
Excel Table S4. Metabolites associated with lung cancer risk at P-value <0.05 in female stratum. ORs (95% CI) were estimated from conditional logistic regression models, conditioned on age at blood draw, sex, race, and date of blood draw and adjusted for body mass index group, hours since last meal, physical activity, fruits and vegetables consumption, smoking status, and hormone use.
ID	Name	Super pathway	Sub pathway	OR	CI	p-value	FDR
X57461	argininate*	Amino Acid	Urea cycle; Arginine and Proline Metabolism	1.39	(1.12, 1.71)	0.00254849	0.818
X31940	3-methylcrotonylglycine	Amino Acid	Leucine, Isoleucine and Valine Metabolism	1.33	(1.1, 1.61)	0.00326544	0.818
X63731	glycoursodeoxycholic acid sulfate (1)	Lipid	Secondary Bile Acid Metabolism	1.33	(1.09, 1.62)	0.00435985	0.818
X57331	behenoyl dihydrosphingomyelin (d18:0/22:0)*	Lipid	Dihydrosphingomyelins	1.35	(1.1, 1.65)	0.00441929	0.818
X32417	docosatrienoate (22:3n3)	Lipid	Long Chain Polyunsaturated Fatty Acid (n3 and n6)	1.33	(1.08, 1.64)	0.00813774	0.818
X35635	3-(3-hydroxyphenyl)propionate	Xenobiotics	Benzoate Metabolism	0.78	(0.65, 0.94)	0.00955161	0.818
X46115	21-hydroxypregnenolone disulfate	Lipid	Pregnenolone Steroids	0.78	(0.64, 0.94)	0.0111994	0.818
X57476	sphingomyelin (d18:0/20:0, d16:0/22:0)*	Lipid	Dihydrosphingomyelins	1.32	(1.06, 1.63)	0.0115219	0.818
X63361	3-decenoylcarnitine	Lipid	Fatty Acid Metabolism (Acyl Carnitine, Monounsaturated)	1.36	(1.07, 1.74)	0.0115695	0.818
X48491	sphingomyelin (d18:1/20:1, d18:2/20:0)*	Lipid	Sphingomyelins	0.75	(0.6, 0.94)	0.0123325	0.818
X35127	pro-hydroxy-pro	Amino Acid	Urea cycle; Arginine and Proline Metabolism	0.8	(0.67, 0.95)	0.0131355	0.818
X57481	sphingomyelin (d18:1/20:2, d18:2/20:1, d16:1/22:2)*	Lipid	Sphingomyelins	0.75	(0.6, 0.94)	0.0138906	0.818
X48580	2-acetamidophenol sulfate	Xenobiotics	Food Component/Plant	0.78	(0.64, 0.95)	0.0141565	0.818
X62955	8-methoxykynurenate	Amino Acid	Tryptophan Metabolism	1.27	(1.05, 1.54)	0.0142612	0.818
X55072	2-oxoarginine*	Amino Acid	Urea cycle; Arginine and Proline Metabolism	1.3	(1.05, 1.6)	0.0158485	0.818
X1508	pantothenate	Cofactors and Vitamins	Pantothenate and CoA Metabolism	1.26	(1.04, 1.53)	0.0167006	0.818
X62889	taurodeoxycholic acid 3-sulfate	Lipid	Secondary Bile Acid Metabolism	1.31	(1.05, 1.63)	0.0170662	0.818
X37058	succinylcarnitine (C4-DC)	Energy	TCA Cycle	0.79	(0.65, 0.96)	0.0175439	0.818
X32425	dehydroepiandrosterone sulfate (DHEA-S)	Lipid	Androgenic Steroids	0.81	(0.67, 0.96)	0.0184295	0.818
X15679	xanthurenate	Amino Acid	Tryptophan Metabolism	1.23	(1.04, 1.46)	0.0184382	0.818
X32619	pregnenediol sulfate (C21H34O5S)*	Lipid	Pregnenolone Steroids	0.79	(0.65, 0.97)	0.0223703	0.848
X57474	sphingomyelin (d18:2/18:1)*	Lipid	Sphingomyelins	0.78	(0.63, 0.97)	0.0228484	0.848
X54923	beta-citrylglutamate	Amino Acid	Glutamate Metabolism	0.79	(0.64, 0.97)	0.025045	0.848
X38170	pregnenolone sulfate	Lipid	Pregnenolone Steroids	0.81	(0.68, 0.98)	0.0259998	0.848
X1600	phosphoethanolamine	Lipid	Phospholipid Metabolism	0.8	(0.65, 0.97)	0.0263263	0.848
X57473	sphingomyelin (d18:0/18:0, d19:0/17:0)*	Lipid	Dihydrosphingomyelins	1.26	(1.02, 1.56)	0.029571	0.848
X52478	1-(1-enyl-palmitoyl)-2-oleoyl-GPC (P-16:0/18:1)*	Lipid	Plasmalogen	0.8	(0.65, 0.98)	0.0311994	0.848
X47112	etiocholanolone glucuronide	Lipid	Androgenic Steroids	0.81	(0.66, 0.98)	0.0316831	0.848
X52673	1-(1-enyl-palmitoyl)-2-arachidonoyl-GPE (P-16:0/20:4)*	Lipid	Plasmalogen	1.25	(1.02, 1.53)	0.0331207	0.848
X47666	alpha-CEHC sulfate	Cofactors and Vitamins	Tocopherol Metabolism	1.23	(1.02, 1.5)	0.0335079	0.848
X39379	glycoursodeoxycholate	Lipid	Secondary Bile Acid Metabolism	1.21	(1.01, 1.45)	0.0351562	0.848
X57687	N,N,N-trimethyl-5-aminovalerate	Amino Acid	Lysine Metabolism	1.25	(1.01, 1.55)	0.0369113	0.848
X52713	1-(1-enyl-palmitoyl)-2-palmitoleoyl-GPC (P-16:0/16:1)*	Lipid	Plasmalogen	0.81	(0.67, 0.99)	0.0379446	0.848
X32377	N-acetylneuraminate	Carbohydrate	Aminosugar Metabolism	0.8	(0.65, 0.99)	0.037962	0.848
X57523	docosahexaenoylcarnitine (C22:6)*	Lipid	Fatty Acid Metabolism (Acyl Carnitine, Polyunsaturated)	1.25	(1.01, 1.56)	0.0401112	0.848
X44872	gamma-glutamylmethionine	Peptide	Gamma-glutamyl Amino Acid	0.81	(0.67, 0.99)	0.0403317	0.848
X52975	glycodeoxycholate 3-sulfate	Lipid	Secondary Bile Acid Metabolism	1.24	(1.01, 1.52)	0.041162	0.848
X57591	beta-cryptoxanthin	Cofactors and Vitamins	Vitamin A Metabolism	0.8	(0.65, 0.99)	0.0416448	0.848
X53010	lactosyl-N-palmitoyl-sphingosine (d18:1/16:0)	Lipid	Lactosylceramides (LCER)	0.8	(0.64, 0.99)	0.0417776	0.848
X43549	N-formylanthranilic acid	Amino Acid	Tryptophan Metabolism	0.83	(0.7, 0.99)	0.0423329	0.848
X52914	5-hydroxyindole sulfate	Amino Acid	Tryptophan Metabolism	1.25	(1.01, 1.55)	0.0424895	0.848
X63926	alpha-CMBHC glucuronide	Cofactors and Vitamins	Tocopherol Metabolism	1.25	(1.01, 1.55)	0.0433323	0.848
X52925	phenylacetylglutamate	Peptide	Acetylated Peptides	1.25	(1.01, 1.56)	0.0434263	0.848
X18245	gamma-glutamylhistidine	Peptide	Gamma-glutamyl Amino Acid	0.82	(0.67, 1)	0.0458918	0.848
X40469	N1-Methyl-2-pyridone-5-carboxamide	Cofactors and Vitamins	Nicotinate and Nicotinamide Metabolism	1.21	(1, 1.45)	0.0461579	0.848
X52988	adipoylcarnitine (C6-DC)	Lipid	Fatty Acid Metabolism (Acyl Carnitine, Dicarboxylate)	0.82	(0.68, 1)	0.0469547	0.848
X52983	glycochenodeoxycholate glucuronide (1)	Lipid	Primary Bile Acid Metabolism	1.23	(1, 1.5)	0.0471089	0.848
X62292	glucuronide of piperine metabolite C17H21NO3 (5)*	Xenobiotics	Food Component/Plant	1.25	(1, 1.56)	0.0474473	0.848
X62857	dihydroferulic acid sulfate	Xenobiotics	Food Component/Plant	0.81	(0.66, 1)	0.0476915	0.848
X36808	dimethylarginine (SDMA + ADMA)	Amino Acid	Urea cycle; Arginine and Proline Metabolism	0.82	(0.67, 1)	0.0477866	0.848

## Sheet: Excel Table S5
Excel Table S5. Metabolites associated with lung cancer risk at P-value <0.05 in male stratum.ORs (95% CI) were estimated from conditional logistic regression models, conditioned on age at blood draw, sex, race, and date of blood draw and adjusted for body mass index group, hours since last meal, physical activity, fruits and vegetables consumption, and smoking status.
ID	Name	Super pathway	Sub pathway	OR	CI	p-value	FDR
X566	phenylpyruvate	Amino Acid	Phenylalanine Metabolism	1.36	(1.09, 1.7)	0.00672035	0.883
X32412	butyrylcarnitine (C4)	Lipid	Fatty Acid Metabolism (also BCAA Metabolism)	1.4	(1.09, 1.78)	0.00781449	0.883
X32489	caproate (6:0)	Lipid	Medium Chain Fatty Acid	1.4	(1.09, 1.82)	0.0093581	0.883
X2730	gamma-glutamylglutamine	Peptide	Gamma-glutamyl Amino Acid	0.77	(0.63, 0.94)	0.0123694	0.883
X62889	taurodeoxycholic acid 3-sulfate	Lipid	Secondary Bile Acid Metabolism	1.34	(1.06, 1.68)	0.0132743	0.883
X62104	gamma-glutamylcitrulline*	Peptide	Gamma-glutamyl Amino Acid	0.77	(0.63, 0.95)	0.0150705	0.883
X38127	S-methylmethionine	Amino Acid	Methionine, Cysteine, SAM and Taurine Metabolism	0.75	(0.6, 0.95)	0.0153449	0.883
X48442	4-vinylguaiacol sulfate	Xenobiotics	Food Component/Plant	1.35	(1.05, 1.72)	0.018382	0.883
X64406	bilirubin degradation product, C17H20N2O5 (2)**	Partially Characterized Molecules	Partially Characterized Molecules	0.65	(0.45, 0.93)	0.0186596	0.883
X35114	7-methylguanine	Nucleotide	Purine Metabolism, Guanine containing	1.31	(1.04, 1.64)	0.0202816	0.883
X63359	levulinoylcarnitine	Xenobiotics	Food Component/Plant	1.25	(1.03, 1.52)	0.0214029	0.883
X64408	bilirubin degradation product, C17H18N2O4 (3)**	Partially Characterized Molecules	Partially Characterized Molecules	0.76	(0.6, 0.96)	0.0217561	0.883
X33945	phenylacetylglycine	Peptide	Acetylated Peptides	1.29	(1.04, 1.6)	0.0218855	0.883
X1648	serine	Amino Acid	Glycine, Serine and Threonine Metabolism	0.77	(0.61, 0.96)	0.0220085	0.883
X64407	bilirubin degradation product, C17H18N2O4 (2)**	Partially Characterized Molecules	Partially Characterized Molecules	0.76	(0.6, 0.96)	0.0238919	0.883
X1124	myo-inositol	Lipid	Inositol Metabolism	0.73	(0.56, 0.96)	0.0239031	0.883
X57635	carotene diol (1)	Cofactors and Vitamins	Vitamin A Metabolism	0.77	(0.62, 0.97)	0.0246021	0.883
X57636	carotene diol (2)	Cofactors and Vitamins	Vitamin A Metabolism	0.76	(0.6, 0.97)	0.0246361	0.883
X33950	N-acetylphenylalanine	Amino Acid	Phenylalanine Metabolism	1.27	(1.03, 1.57)	0.0284773	0.883
X32445	3-methylxanthine	Xenobiotics	Xanthine Metabolism	1.27	(1.02, 1.59)	0.0296034	0.883
X1759	N-stearoyl-sphinganine (d18:0/18:0)*	Lipid	Dihydroceramides	1.29	(1.02, 1.62)	0.0299934	0.883
X553	cotinine	Xenobiotics	Tobacco Metabolite	1.42	(1.03, 1.94)	0.0300175	0.883
X573	cytosine	Nucleotide	Pyrimidine Metabolism, Cytidine containing	1.27	(1.02, 1.59)	0.0328612	0.883
X42374	2-aminobutyrate	Amino Acid	Glutathione Metabolism	0.78	(0.62, 0.98)	0.0351129	0.883
X45095	2-methylbutyrylcarnitine (C5)	Amino Acid	Leucine, Isoleucine and Valine Metabolism	1.27	(1.02, 1.59)	0.0355747	0.883
X18392	theobromine	Xenobiotics	Xanthine Metabolism	1.25	(1.01, 1.54)	0.035894	0.883
X52608	linoleoyl ethanolamide	Lipid	Endocannabinoid	0.77	(0.6, 0.98)	0.0372915	0.883
X33943	N-acetylglutamine	Amino Acid	Glutamate Metabolism	1.3	(1.01, 1.67)	0.0385484	0.883
X57664	N-oleoylserine	Lipid	Endocannabinoid	0.78	(0.62, 0.99)	0.0385605	0.883
X57331	behenoyl dihydrosphingomyelin (d18:0/22:0)*	Lipid	Dihydrosphingomyelins	1.27	(1.01, 1.6)	0.038682	0.883
X47101	N-methylpipecolate	Xenobiotics	Bacterial/Fungal	1.27	(1.01, 1.59)	0.0390982	0.883
X43802	guanidinoacetate	Amino Acid	Creatine Metabolism	0.78	(0.61, 0.99)	0.0391238	0.883
X61771	2-furoylcarnitine	Xenobiotics	Food Component/Plant	1.31	(1.01, 1.68)	0.0398215	0.883
X52925	phenylacetylglutamate	Peptide	Acetylated Peptides	1.27	(1.01, 1.6)	0.0409662	0.883
X54910	vanillactate	Amino Acid	Tyrosine Metabolism	1.25	(1.01, 1.55)	0.0415045	0.883
X61858	lyxonate	Carbohydrate	Pentose Metabolism	0.79	(0.63, 0.99)	0.0425549	0.883
X48255	arabonate/xylonate	Carbohydrate	Pentose Metabolism	0.79	(0.64, 0.99)	0.0435874	0.883
X57521	dihomo-linolenoylcarnitine (C20:3n3 or 6)*	Lipid	Fatty Acid Metabolism (Acyl Carnitine, Polyunsaturated)	1.25	(1, 1.56)	0.0454007	0.883
X31536	N-(2-furoyl)glycine	Xenobiotics	Food Component/Plant	1.3	(1, 1.68)	0.0469348	0.883
X53224	pimeloylcarnitine/3-methyladipoylcarnitine (C7-DC)	Lipid	Fatty Acid Metabolism (Acyl Carnitine, Dicarboxylate)	0.8	(0.64, 1)	0.0472059	0.883
X1587	N-acetylleucine	Amino Acid	Leucine, Isoleucine and Valine Metabolism	1.26	(1, 1.58)	0.0477237	0.883
X62851	hydroxypalmitoyl sphingomyelin (d18:1/16:0(OH))**	Lipid	Sphingomyelins	1.24	(1, 1.54)	0.0477499	0.883
X27719	galactonate	Carbohydrate	Fructose, Mannose and Galactose Metabolism	1.27	(1, 1.6)	0.0479445	0.883
X62562	1-carboxyethylvaline	Amino Acid	Leucine, Isoleucine and Valine Metabolism	1.25	(1, 1.57)	0.0497185	0.883

## Sheet: Excel Table S6
Excel Table S6. Metabolites associated with lung cancer risk at P-value <0.05 in follow-up time <= 3 years stratum.ORs (95% CI) were estimated from conditional logistic regression models, conditioned on age at blood draw, sex, race, and date of blood draw and adjusted for body mass index group, hours since last meal, physical activity, fruits and vegetables consumption, smoking status, and hormon…
ID	Name	Super pathway	Sub pathway	OR	CI	p-value	FDR
X52697	1-oleoyl-2-docosahexaenoyl-GPC (18:1/22:6)*	Lipid	Phosphatidylcholine (PC)	0.59	(0.43, 0.82)	0.00181355	0.537
X63731	glycoursodeoxycholic acid sulfate (1)	Lipid	Secondary Bile Acid Metabolism	1.64	(1.2, 2.24)	0.00205793	0.537
X63359	levulinoylcarnitine	Xenobiotics	Food Component/Plant	1.59	(1.18, 2.14)	0.00211237	0.537
X39378	tauroursodeoxycholate	Lipid	Secondary Bile Acid Metabolism	1.69	(1.2, 2.38)	0.00280604	0.537
X39379	glycoursodeoxycholate	Lipid	Secondary Bile Acid Metabolism	1.54	(1.16, 2.06)	0.00328159	0.537
X57521	dihomo-linolenoylcarnitine (C20:3n3 or 6)*	Lipid	Fatty Acid Metabolism (Acyl Carnitine, Polyunsaturated)	1.54	(1.15, 2.06)	0.00363019	0.537
X15586	maltose	Carbohydrate	Glycogen Metabolism	0.61	(0.44, 0.86)	0.00495698	0.554
X57518	arachidonoylcarnitine (C20:4)	Lipid	Fatty Acid Metabolism (Acyl Carnitine, Polyunsaturated)	1.54	(1.14, 2.1)	0.00539279	0.554
X1600	phosphoethanolamine	Lipid	Phospholipid Metabolism	0.66	(0.49, 0.9)	0.00767633	0.554
X57331	behenoyl dihydrosphingomyelin (d18:0/22:0)*	Lipid	Dihydrosphingomyelins	1.55	(1.12, 2.13)	0.00792174	0.554
X57473	sphingomyelin (d18:0/18:0, d19:0/17:0)*	Lipid	Dihydrosphingomyelins	1.57	(1.12, 2.22)	0.00934128	0.554
X1508	pantothenate	Cofactors and Vitamins	Pantothenate and CoA Metabolism	1.54	(1.11, 2.14)	0.0100612	0.554
X62955	8-methoxykynurenate	Amino Acid	Tryptophan Metabolism	1.53	(1.11, 2.12)	0.010146	0.554
X44681	palmitoylcarnitine (C16)	Lipid	Fatty Acid Metabolism (Acyl Carnitine, Long Chain Saturated)	1.5	(1.1, 2.04)	0.0102795	0.554
X62104	gamma-glutamylcitrulline*	Peptide	Gamma-glutamyl Amino Acid	0.67	(0.49, 0.91)	0.0104014	0.554
X57476	sphingomyelin (d18:0/20:0, d16:0/22:0)*	Lipid	Dihydrosphingomyelins	1.57	(1.11, 2.23)	0.0108408	0.554
X63681	3-bromo-5-chloro-2,6-dihydroxybenzoic acid*	Xenobiotics	Chemical	1.69	(1.13, 2.54)	0.0108524	0.554
X527	lactate	Carbohydrate	Glycolysis, Gluconeogenesis, and Pyruvate Metabolism	1.49	(1.09, 2.02)	0.0112643	0.554
X61858	lyxonate	Carbohydrate	Pentose Metabolism	0.6	(0.4, 0.89)	0.0118574	0.554
X57663	2-hydroxybehenate	Lipid	Fatty Acid, Monohydroxy	1.62	(1.11, 2.37)	0.013269	0.559
X57461	argininate*	Amino Acid	Urea cycle; Arginine and Proline Metabolism	1.56	(1.1, 2.22)	0.0136656	0.559
X32489	caproate (6:0)	Lipid	Medium Chain Fatty Acid	1.45	(1.08, 1.96)	0.014576	0.559
X62889	taurodeoxycholic acid 3-sulfate	Lipid	Secondary Bile Acid Metabolism	1.48	(1.08, 2.03)	0.0147704	0.559
X62857	dihydroferulic acid sulfate	Xenobiotics	Food Component/Plant	0.68	(0.5, 0.93)	0.0151183	0.559
X33946	N-acetylhistidine	Amino Acid	Histidine Metabolism	1.44	(1.07, 1.94)	0.0165173	0.586
X55041	1-oleoyl-2-arachidonoyl-GPE (18:1/20:4)*	Lipid	Phosphatidylethanolamine (PE)	0.71	(0.53, 0.95)	0.0193527	0.638
X57776	N-oxalyl glycine (NOG)	Xenobiotics	Food Component/Plant	0.62	(0.42, 0.93)	0.0194083	0.638
X601	dihydroorotate	Nucleotide	Pyrimidine Metabolism, Orotate containing	1.48	(1.06, 2.08)	0.0225087	0.663
X48757	N-acetylkynurenine (2)	Amino Acid	Tryptophan Metabolism	1.47	(1.06, 2.04)	0.0226317	0.663
X53230	3-hydroxyhexanoate	Lipid	Fatty Acid, Monohydroxy	1.38	(1.04, 1.84)	0.0248377	0.663
X32412	butyrylcarnitine (C4)	Lipid	Fatty Acid Metabolism (also BCAA Metabolism)	1.4	(1.04, 1.88)	0.0249234	0.663
X57577	isoursodeoxycholate	Lipid	Secondary Bile Acid Metabolism	1.36	(1.04, 1.78)	0.027114	0.663
X32417	docosatrienoate (22:3n3)	Lipid	Long Chain Polyunsaturated Fatty Acid (n3 and n6)	1.48	(1.04, 2.11)	0.0274249	0.663
X35159	cysteine-glutathione disulfide	Amino Acid	Glutathione Metabolism	0.72	(0.54, 0.96)	0.0275953	0.663
X2730	gamma-glutamylglutamine	Peptide	Gamma-glutamyl Amino Acid	0.71	(0.53, 0.96)	0.027905	0.663
X38168	16a-hydroxy DHEA 3-sulfate	Lipid	Androgenic Steroids	0.69	(0.49, 0.96)	0.0279678	0.663
X32328	hexanoylcarnitine (C6)	Lipid	Fatty Acid Metabolism (Acyl Carnitine, Medium Chain)	1.38	(1.03, 1.84)	0.0298499	0.663
X45095	2-methylbutyrylcarnitine (C5)	Amino Acid	Leucine, Isoleucine and Valine Metabolism	1.39	(1.03, 1.87)	0.0300625	0.663
X54805	3beta-hydroxy-5-cholestenoate	Lipid	Sterol	1.4	(1.03, 1.9)	0.0315805	0.663
X63678	succinoyltaurine	Amino Acid	Methionine, Cysteine, SAM and Taurine Metabolism	0.66	(0.45, 0.96)	0.0318486	0.663
X33950	N-acetylphenylalanine	Amino Acid	Phenylalanine Metabolism	1.42	(1.03, 1.96)	0.0319599	0.663
X52434	palmitoyl dihydrosphingomyelin (d18:0/16:0)*	Lipid	Dihydrosphingomyelins	1.39	(1.03, 1.89)	0.0328457	0.663
X34396	choline phosphate	Lipid	Phospholipid Metabolism	0.73	(0.55, 0.98)	0.033127	0.663
X1361	pentadecanoate (15:0)	Lipid	Long Chain Saturated Fatty Acid	1.4	(1.03, 1.9)	0.0331516	0.663
X46223	linoleoylcarnitine (C18:2)*	Lipid	Fatty Acid Metabolism (Acyl Carnitine, Polyunsaturated)	1.39	(1.03, 1.87)	0.033624	0.663
X33952	myristoylcarnitine (C14)	Lipid	Fatty Acid Metabolism (Acyl Carnitine, Long Chain Saturated)	1.33	(1.02, 1.74)	0.0350708	0.676
X57528	adrenoylcarnitine (C22:4)*	Lipid	Fatty Acid Metabolism (Acyl Carnitine, Polyunsaturated)	1.36	(1.02, 1.82)	0.0385079	0.723
X54795	furaneol sulfate	Xenobiotics	Food Component/Plant	0.75	(0.57, 0.99)	0.0398595	0.723
X61867	octadecanedioylcarnitine (C18-DC)*	Lipid	Fatty Acid Metabolism (Acyl Carnitine, Dicarboxylate)	0.74	(0.56, 0.99)	0.0399279	0.723
X607	trans-urocanate	Amino Acid	Histidine Metabolism	0.75	(0.57, 0.99)	0.0415323	0.731
X40481	dihydroferulate	Xenobiotics	Food Component/Plant	0.76	(0.58, 0.99)	0.0420154	0.731
X39592	S-methylcysteine	Amino Acid	Methionine, Cysteine, SAM and Taurine Metabolism	0.74	(0.55, 0.99)	0.0452562	0.766
X531	3-hydroxy-3-methylglutarate	Lipid	Mevalonate Metabolism	0.75	(0.56, 1)	0.0475715	0.766
X32390	N-acetyltyrosine	Amino Acid	Tyrosine Metabolism	1.41	(1, 1.98)	0.0477934	0.766
X57481	sphingomyelin (d18:1/20:2, d18:2/20:1, d16:1/22:2)*	Lipid	Sphingomyelins	0.74	(0.55, 1)	0.0481893	0.766
X33969	stearidonate (18:4n3)	Lipid	Long Chain Polyunsaturated Fatty Acid (n3 and n6)	1.35	(1, 1.82)	0.0483745	0.766

## Sheet: Excel Table S7
Excel Table S7. Metabolites associated with lung cancer risk at P-value <0.05 in follow-up time > 3 years stratum. ORs (95% CI) were estimated from conditional logistic regression models, conditioned on age at blood draw, sex, race, and date of blood draw and adjusted for body mass index group, hours since last meal, physical activity, fruits and vegetables consumption, smoking status, and hormon…
ID	Name	Super pathway	Sub pathway	OR	CI	p-value	FDR
X3141	betaine	Amino Acid	Glycine, Serine and Threonine Metabolism	0.73	(0.6, 0.89)	0.00220139	0.814
X32391	1,3-dimethylurate	Xenobiotics	Xanthine Metabolism	1.27	(1.08, 1.51)	0.00461281	0.814
X62889	taurodeoxycholic acid 3-sulfate	Lipid	Secondary Bile Acid Metabolism	1.28	(1.07, 1.53)	0.00766869	0.814
X57331	behenoyl dihydrosphingomyelin (d18:0/22:0)*	Lipid	Dihydrosphingomyelins	1.26	(1.06, 1.5)	0.00810376	0.814
X63843	4-vinylguaiacol glucuronide	Xenobiotics	Food Component/Plant	1.28	(1.07, 1.53)	0.00811689	0.814
X64407	bilirubin degradation product, C17H18N2O4 (2)**	Partially Characterized Molecules	Partially Characterized Molecules	0.79	(0.66, 0.95)	0.0103595	0.814
X57664	N-oleoylserine	Lipid	Endocannabinoid	0.79	(0.65, 0.95)	0.0117312	0.814
X48442	4-vinylguaiacol sulfate	Xenobiotics	Food Component/Plant	1.27	(1.05, 1.53)	0.0125177	0.814
X31536	N-(2-furoyl)glycine	Xenobiotics	Food Component/Plant	1.26	(1.04, 1.52)	0.0156753	0.814
X64406	bilirubin degradation product, C17H20N2O5 (2)**	Partially Characterized Molecules	Partially Characterized Molecules	0.73	(0.56, 0.94)	0.0165338	0.814
X32412	butyrylcarnitine (C4)	Lipid	Fatty Acid Metabolism (also BCAA Metabolism)	1.24	(1.04, 1.49)	0.0172332	0.814
X35437	isobutyrylglycine	Amino Acid	Leucine, Isoleucine and Valine Metabolism	1.24	(1.04, 1.48)	0.0181702	0.814
X553	cotinine	Xenobiotics	Tobacco Metabolite	1.44	(1.06, 1.95)	0.0192888	0.814
X55072	2-oxoarginine*	Amino Acid	Urea cycle; Arginine and Proline Metabolism	1.24	(1.03, 1.48)	0.0199393	0.814
X47666	alpha-CEHC sulfate	Cofactors and Vitamins	Tocopherol Metabolism	1.21	(1.03, 1.43)	0.0202139	0.814
X52925	phenylacetylglutamate	Peptide	Acetylated Peptides	1.25	(1.03, 1.51)	0.0211065	0.814
X64408	bilirubin degradation product, C17H18N2O4 (3)**	Partially Characterized Molecules	Partially Characterized Molecules	0.81	(0.67, 0.97)	0.0211763	0.814
X1124	myo-inositol	Lipid	Inositol Metabolism	0.78	(0.64, 0.96)	0.021345	0.814
X18477	glycodeoxycholate	Lipid	Secondary Bile Acid Metabolism	1.22	(1.03, 1.45)	0.0225994	0.814
X64409	bilirubin degradation product, C17H18N2O4 (1)**	Partially Characterized Molecules	Partially Characterized Molecules	0.81	(0.68, 0.97)	0.0227255	0.814
X63230	5-hydroxy-2-methylpyridine sulfate	Xenobiotics	Chemical	1.23	(1.03, 1.46)	0.0230175	0.814
X42448	1-stearoyl-2-oleoyl-GPE (18:0/18:1)	Lipid	Phosphatidylethanolamine (PE)	1.22	(1.03, 1.45)	0.023506	0.814
X37209	androstenediol (3alpha, 17alpha) monosulfate (3)	Lipid	Androgenic Steroids	0.82	(0.68, 0.98)	0.0274128	0.814
X43802	guanidinoacetate	Amino Acid	Creatine Metabolism	0.82	(0.68, 0.98)	0.0279539	0.814
X52633	palmitoyl-linoleoyl-glycerol (16:0/18:2) [1]*	Lipid	Diacylglycerol	1.2	(1.02, 1.41)	0.0287426	0.814
X35107	isovalerylglycine	Amino Acid	Leucine, Isoleucine and Valine Metabolism	1.23	(1.02, 1.47)	0.0291965	0.814
X32350	1-methyl-4-imidazoleacetate	Amino Acid	Histidine Metabolism	0.84	(0.71, 0.98)	0.0306119	0.814
X48580	2-acetamidophenol sulfate	Xenobiotics	Food Component/Plant	0.83	(0.7, 0.98)	0.031115	0.814
X39831	eicosanedioate (C20-DC)	Lipid	Fatty Acid, Dicarboxylate	1.23	(1.02, 1.48)	0.0311627	0.814
X2730	gamma-glutamylglutamine	Peptide	Gamma-glutamyl Amino Acid	0.84	(0.71, 0.98)	0.031248	0.814
X48457	4-methoxyphenol sulfate	Amino Acid	Tyrosine Metabolism	0.83	(0.71, 0.98)	0.0323005	0.814
X52608	linoleoyl ethanolamide	Lipid	Endocannabinoid	0.81	(0.67, 0.98)	0.0334196	0.814
X37186	5alpha-androstan-3alpha,17beta-diol monosulfate (1)	Lipid	Androgenic Steroids	0.83	(0.69, 0.99)	0.0337579	0.814
X33441	isobutyrylcarnitine (C4)	Amino Acid	Leucine, Isoleucine and Valine Metabolism	1.2	(1.01, 1.42)	0.0341553	0.814
X19130	1,2-dipalmitoyl-GPC (16:0/16:0)	Lipid	Phosphatidylcholine (PC)	1.2	(1.01, 1.41)	0.0368722	0.814
X38102	oleoyl ethanolamide	Lipid	Endocannabinoid	0.83	(0.7, 0.99)	0.0371303	0.814
X36808	dimethylarginine (SDMA + ADMA)	Amino Acid	Urea cycle; Arginine and Proline Metabolism	0.83	(0.69, 0.99)	0.0380204	0.814
X64579	4-vinylcatechol sulfate	Xenobiotics	Benzoate Metabolism	1.22	(1.01, 1.48)	0.0381067	0.814
X53010	lactosyl-N-palmitoyl-sphingosine (d18:1/16:0)	Lipid	Lactosylceramides (LCER)	0.84	(0.71, 0.99)	0.0388156	0.814
X61771	2-furoylcarnitine	Xenobiotics	Food Component/Plant	1.21	(1.01, 1.46)	0.0410748	0.814
X32197	3-(4-hydroxyphenyl)lactate	Amino Acid	Tyrosine Metabolism	1.21	(1.01, 1.45)	0.0418576	0.814
X18392	theobromine	Xenobiotics	Xanthine Metabolism	1.2	(1.01, 1.44)	0.0420211	0.814
X52634	palmitoyl-linoleoyl-glycerol (16:0/18:2) [2]*	Lipid	Diacylglycerol	1.19	(1.01, 1.41)	0.0426576	0.814
X52975	glycodeoxycholate 3-sulfate	Lipid	Secondary Bile Acid Metabolism	1.18	(1.01, 1.38)	0.0428552	0.814
X57476	sphingomyelin (d18:0/20:0, d16:0/22:0)*	Lipid	Dihydrosphingomyelins	1.19	(1, 1.42)	0.0449975	0.814
X54943	palmitoyl-oleoyl-glycerol (16:0/18:1) [1]*	Lipid	Diacylglycerol	1.2	(1, 1.43)	0.0467158	0.814
X46798	oleoyl-linoleoyl-glycerol (18:1/18:2) [1]	Lipid	Diacylglycerol	1.18	(1, 1.4)	0.0470183	0.814
X44872	gamma-glutamylmethionine	Peptide	Gamma-glutamyl Amino Acid	0.84	(0.7, 1)	0.0472178	0.814
X52988	adipoylcarnitine (C6-DC)	Lipid	Fatty Acid Metabolism (Acyl Carnitine, Dicarboxylate)	0.85	(0.72, 1)	0.0484802	0.814
X48255	arabonate/xylonate	Carbohydrate	Pentose Metabolism	0.84	(0.71, 1)	0.0487906	0.814
X63057	picolinoylglycine	Lipid	Fatty Acid Metabolism (Acyl Glycine)	1.17	(1, 1.37)	0.048932	0.814
X37104	cyclo(leu-pro)	Peptide	Dipeptide	1.18	(1, 1.4)	0.0497861	0.814

## Sheet: Excel Table S8
Excel Table S8. Metabolites associated with lung cancer risk at P-value <0.05 in never smokers stratum. ORs (95% CI) were estimated from unconditional logistic regression models, adjusted for age at blood draw, sex, race, date of blood draw, body mass index group, hours since last meal, physical activity, fruits, and vegetables consumption, and hormone use.
ID	Name	Super pathway	Sub pathway	OR	CI	p-value	FDR
X35127	pro-hydroxy-pro	Amino Acid	Urea cycle; Arginine and Proline Metabolism	0.68	(0.54,0.86)	0.00156678	0.87
X31940	3-methylcrotonylglycine	Amino Acid	Leucine, Isoleucine and Valine Metabolism	1.42	(1.12,1.80)	0.00392785	0.87
X32350	1-methyl-4-imidazoleacetate	Amino Acid	Histidine Metabolism	0.74	(0.60,0.92)	0.00587472	0.87
X42002	lanthionine	Amino Acid	Methionine, Cysteine, SAM and Taurine Metabolism	0.72	(0.57,0.91)	0.00608336	0.87
X40730	imidazole propionate	Amino Acid	Histidine Metabolism	0.72	(0.56,0.92)	0.00914461	0.87
X63926	alpha-CMBHC glucuronide	Cofactors and Vitamins	Tocopherol Metabolism	1.33	(1.07,1.66)	0.0103008	0.87
X52988	adipoylcarnitine (C6-DC)	Lipid	Fatty Acid Metabolism (Acyl Carnitine, Dicarboxylate)	0.72	(0.55,0.93)	0.0113895	0.87
X607	trans-urocanate	Amino Acid	Histidine Metabolism	0.73	(0.58,0.94)	0.0129341	0.87
X57525	erucoylcarnitine (C22:1)*	Lipid	Fatty Acid Metabolism (Acyl Carnitine, Monounsaturated)	0.76	(0.61,0.94)	0.0132079	0.87
X40007	carboxyethyl-GABA	Amino Acid	Glutamate Metabolism	0.76	(0.61,0.95)	0.0142857	0.87
X39346	alpha-CEHC glucuronide*	Cofactors and Vitamins	Tocopherol Metabolism	1.3	(1.05,1.62)	0.018519	0.87
X32390	N-acetyltyrosine	Amino Acid	Tyrosine Metabolism	0.73	(0.56,0.95)	0.0193991	0.87
X32377	N-acetylneuraminate	Carbohydrate	Aminosugar Metabolism	0.74	(0.57,0.95)	0.019508	0.87
X34396	choline phosphate	Lipid	Phospholipid Metabolism	0.76	(0.60,0.96)	0.0234427	0.87
X52447	1-stearoyl-2-arachidonoyl-GPE (18:0/20:4)	Lipid	Phosphatidylethanolamine (PE)	0.77	(0.61,0.97)	0.0255262	0.87
X32306	trans-4-hydroxyproline	Amino Acid	Urea cycle; Arginine and Proline Metabolism	0.77	(0.62,0.97)	0.0260101	0.87
X5086	dimethylglycine	Amino Acid	Glycine, Serine and Threonine Metabolism	0.77	(0.60,0.97)	0.0278188	0.87
X64177	S-carboxyethylcysteine	Amino Acid	Methionine, Cysteine, SAM and Taurine Metabolism	0.72	(0.53,0.97)	0.0308852	0.87
X52473	gamma-tocopherol/beta-tocopherol	Cofactors and Vitamins	Tocopherol Metabolism	0.78	(0.62,0.98)	0.0318376	0.87
X62567	3-(methylthio)acetaminophen sulfate*	Xenobiotics	Drug - Analgesics, Anesthetics	0.75	(0.58,0.98)	0.0332178	0.87
X22036	2-hydroxyoctanoate	Lipid	Fatty Acid, Monohydroxy	0.78	(0.63,0.98)	0.034058	0.87
X63254	N2-acetyl,N6,N6-dimethyllysine	Amino Acid	Lysine Metabolism	0.79	(0.63,0.98)	0.0350606	0.87
X35635	3-(3-hydroxyphenyl)propionate	Xenobiotics	Benzoate Metabolism	0.78	(0.62,0.98)	0.0352615	0.87
X63615	branched-chain, straight-chain, or cyclopropyl 10:1 fatty acid (1)*	Partially Characterized Molecules	Partially Characterized Molecules	0.79	(0.64,0.99)	0.0372211	0.87
X1868	cysteine	Amino Acid	Methionine, Cysteine, SAM and Taurine Metabolism	0.77	(0.60,0.98)	0.037283	0.87
X37192	5alpha-androstan-3beta,17beta-diol monosulfate (2)	Lipid	Androgenic Steroids	0.74	(0.56,0.98)	0.0386276	0.87
X61833	5,6-dihydrouridine	Nucleotide	Pyrimidine Metabolism, Uracil containing	0.77	(0.60,0.99)	0.0402522	0.87
X54967	palmitoleoyl-linoleoyl-glycerol (16:1/18:2) [1]*	Lipid	Diacylglycerol	0.79	(0.63,0.99)	0.0405605	0.87
X52710	1-linoleoyl-2-arachidonoyl-GPC (18:2/20:4n6)*	Lipid	Phosphatidylcholine (PC)	0.78	(0.62,0.99)	0.0414079	0.87
X1598	tigloylglycine	Amino Acid	Leucine, Isoleucine and Valine Metabolism	1.3	(1.01,1.68)	0.0416197	0.87
X42374	2-aminobutyrate	Amino Acid	Glutathione Metabolism	0.79	(0.63,0.99)	0.0418369	0.87
X1600	phosphoethanolamine	Lipid	Phospholipid Metabolism	0.79	(0.63,0.99)	0.0447862	0.87
X33973	epiandrosterone sulfate	Lipid	Androgenic Steroids	0.78	(0.61,1.00)	0.0458764	0.87
X34395	1-methylurate	Xenobiotics	Xanthine Metabolism	0.8	(0.65,1.00)	0.0466762	0.87
X2730	gamma-glutamylglutamine	Peptide	Gamma-glutamyl Amino Acid	0.79	(0.63,1.00)	0.046923	0.87

## Sheet: Excel Table S9
Excel Table S9. Metabolites associated with lung cancer risk at P-value <0.05 in ever smokers stratum. ORs (95% CI) were estimated from unconditional logistic regression models, adjusted for age at blood draw, sex, race, date of blood draw, body mass index group, hours since last meal, physical activity, fruits, and vegetables consumption, and hormone use.
ID	Name	Super pathway	Sub pathway	OR	CI	p-value	FDR
X553	cotinine	Xenobiotics	Tobacco Metabolite	1.73	(1.47,2.05)	7.84926e-11	0
X38661	hydroxycotinine	Xenobiotics	Tobacco Metabolite	1.68	(1.42,1.99)	1.45783e-09	0
X38662	cotinine N-oxide	Xenobiotics	Tobacco Metabolite	1.61	(1.36,1.90)	2.29792e-08	0
X43470	3-hydroxycotinine glucuronide	Xenobiotics	Tobacco Metabolite	1.6	(1.34,1.91)	1.56e-07	0
X64177	S-carboxyethylcysteine	Amino Acid	Methionine, Cysteine, SAM and Taurine Metabolism	1.46	(1.25,1.70)	1.36869e-06	0
X32391	1,3-dimethylurate	Xenobiotics	Xanthine Metabolism	1.44	(1.24,1.67)	2.67571e-06	0
X48442	4-vinylguaiacol sulfate	Xenobiotics	Food Component/Plant	1.45	(1.23,1.70)	9.452e-06	0.001
X64579	4-vinylcatechol sulfate	Xenobiotics	Benzoate Metabolism	1.45	(1.23,1.72)	1.42315e-05	0.001
X48997	isoeugenol sulfate	Xenobiotics	Food Component/Plant	1.39	(1.20,1.62)	1.51928e-05	0.001
X27738	threonate	Cofactors and Vitamins	Ascorbate and Aldarate Metabolism	0.7	(0.60,0.83)	3.97598e-05	0.004
X62520	2-naphthol sulfate	Xenobiotics	Chemical	1.37	(1.18,1.59)	4.51827e-05	0.004
X36845	o-cresol sulfate	Xenobiotics	Benzoate Metabolism	1.37	(1.17,1.60)	6.40338e-05	0.005
X62533	(2,4 or 2,5)-dimethylphenol sulfate	Xenobiotics	Food Component/Plant	1.34	(1.16,1.56)	9.74089e-05	0.007
X57591	beta-cryptoxanthin	Cofactors and Vitamins	Vitamin A Metabolism	0.73	(0.62,0.86)	0.000127	0.008
X34395	1-methylurate	Xenobiotics	Xanthine Metabolism	1.35	(1.16,1.57)	0.000145411	0.009
X57664	N-oleoylserine	Lipid	Endocannabinoid	0.74	(0.63,0.86)	0.000161589	0.009
X32412	butyrylcarnitine (C4)	Lipid	Fatty Acid Metabolism (also BCAA Metabolism)	1.35	(1.14,1.58)	0.000314827	0.016
X33950	N-acetylphenylalanine	Amino Acid	Phenylalanine Metabolism	1.33	(1.14,1.56)	0.000417581	0.021
X36098	4-vinylphenol sulfate	Xenobiotics	Benzoate Metabolism	1.3	(1.12,1.51)	0.000687765	0.032
X63739	2-hydroxy-4-(methylthio)butanoic acid	Amino Acid	Methionine, Cysteine, SAM and Taurine Metabolism	1.3	(1.11,1.52)	0.00087713	0.039
X37112	chiro-inositol	Lipid	Inositol Metabolism	0.77	(0.66,0.90)	0.000989932	0.042
X64568	oxindolylalanine	Amino Acid	Tryptophan Metabolism	0.79	(0.69,0.92)	0.00185312	0.075
X34424	5-acetylamino-6-amino-3-methyluracil	Xenobiotics	Xanthine Metabolism	1.27	(1.09,1.47)	0.00212749	0.082
X34401	5-acetylamino-6-formylamino-3-methyluracil	Xenobiotics	Xanthine Metabolism	1.26	(1.09,1.46)	0.00234505	0.087
X48693	3-acetylphenol sulfate	Xenobiotics	Chemical	1.26	(1.09,1.47)	0.00244402	0.087
X63843	4-vinylguaiacol glucuronide	Xenobiotics	Food Component/Plant	1.26	(1.08,1.46)	0.00272892	0.093
X46164	3-methyl catechol sulfate (2)	Xenobiotics	Benzoate Metabolism	1.26	(1.08,1.47)	0.00284429	0.093
X1572	glycerate	Carbohydrate	Glycolysis, Gluconeogenesis, and Pyruvate Metabolism	0.79	(0.68,0.92)	0.0030181	0.093
X31536	N-(2-furoyl)glycine	Xenobiotics	Food Component/Plant	1.28	(1.09,1.50)	0.00305219	0.093
X20693	tartronate (hydroxymalonate)	Xenobiotics	Food Component/Plant	0.79	(0.67,0.92)	0.00344625	0.102
X63731	glycoursodeoxycholic acid sulfate (1)	Lipid	Secondary Bile Acid Metabolism	1.25	(1.08,1.45)	0.00358739	0.103
X20694	oxalate (ethanedioate)	Cofactors and Vitamins	Ascorbate and Aldarate Metabolism	0.8	(0.68,0.93)	0.00446915	0.124
X48580	2-acetamidophenol sulfate	Xenobiotics	Food Component/Plant	0.81	(0.70,0.94)	0.00493148	0.133
X17747	sphingosine	Lipid	Sphingosines	1.25	(1.07,1.46)	0.00516623	0.135
X63151	N,N-dimethylalanine	Amino Acid	Alanine and Aspartate Metabolism	1.24	(1.06,1.44)	0.00556923	0.135
X34389	1-methylxanthine	Xenobiotics	Xanthine Metabolism	1.24	(1.07,1.45)	0.00576663	0.135
X57635	carotene diol (1)	Cofactors and Vitamins	Vitamin A Metabolism	0.8	(0.68,0.94)	0.00577536	0.135
X61771	2-furoylcarnitine	Xenobiotics	Food Component/Plant	1.25	(1.07,1.46)	0.00578437	0.135
X54942	palmitoyl-oleoyl-glycerol (16:0/18:1) [2]*	Lipid	Diacylglycerol	1.24	(1.06,1.44)	0.00655054	0.144
X46111	guaiacol sulfate	Xenobiotics	Benzoate Metabolism	1.25	(1.06,1.46)	0.00657983	0.144
X57426	sphingadienine	Lipid	Sphingolipid Synthesis	1.24	(1.06,1.45)	0.00676427	0.144
X1124	myo-inositol	Lipid	Inositol Metabolism	0.81	(0.69,0.94)	0.00680925	0.144
X57636	carotene diol (2)	Cofactors and Vitamins	Vitamin A Metabolism	0.8	(0.67,0.94)	0.00706967	0.146
X43249	N-delta-acetylornithine	Amino Acid	Urea cycle; Arginine and Proline Metabolism	0.81	(0.70,0.94)	0.00724677	0.146
X1868	cysteine	Amino Acid	Methionine, Cysteine, SAM and Taurine Metabolism	0.82	(0.71,0.95)	0.00784371	0.155
X32390	N-acetyltyrosine	Amino Acid	Tyrosine Metabolism	1.23	(1.06,1.44)	0.00813607	0.157
X527	lactate	Carbohydrate	Glycolysis, Gluconeogenesis, and Pyruvate Metabolism	1.22	(1.05,1.42)	0.00869757	0.161
X57687	N,N,N-trimethyl-5-aminovalerate	Amino Acid	Lysine Metabolism	1.23	(1.05,1.45)	0.00882354	0.161
X32446	guanidinosuccinate	Amino Acid	Guanidino and Acetamido Metabolism	0.82	(0.71,0.95)	0.00893624	0.161
X44872	gamma-glutamylmethionine	Peptide	Gamma-glutamyl Amino Acid	0.81	(0.70,0.95)	0.00910172	0.161
X46144	methyl glucopyranoside (alpha + beta)	Xenobiotics	Food Component/Plant	0.82	(0.70,0.95)	0.0101856	0.177
X54	tryptophan	Amino Acid	Tryptophan Metabolism	0.82	(0.70,0.95)	0.0106591	0.177
X42448	1-stearoyl-2-oleoyl-GPE (18:0/18:1)	Lipid	Phosphatidylethanolamine (PE)	1.22	(1.05,1.42)	0.0107471	0.177
X54943	palmitoyl-oleoyl-glycerol (16:0/18:1) [1]*	Lipid	Diacylglycerol	1.22	(1.05,1.43)	0.0109097	0.177
X48351	N1-methylinosine	Nucleotide	Purine Metabolism, (Hypo)Xanthine/Inosine containing	1.23	(1.05,1.45)	0.0109968	0.177
X46539	N-acetylglucosamine/N-acetylgalactosamine	Carbohydrate	Aminosugar Metabolism	1.23	(1.05,1.45)	0.0113652	0.177
X17769	sphinganine	Lipid	Sphingolipid Synthesis	1.22	(1.05,1.42)	0.0114249	0.177
X55017	4-hydroxyphenylacetylglutamine	Peptide	Acetylated Peptides	1.21	(1.04,1.41)	0.0115783	0.177
X63264	pentose acid*	Partially Characterized Molecules	Partially Characterized Molecules	0.82	(0.70,0.96)	0.0118272	0.177
X32599	glycocholenate sulfate*	Lipid	Secondary Bile Acid Metabolism	1.21	(1.04,1.40)	0.0120545	0.177
X63072	4-ethylcatechol sulfate	Xenobiotics	Benzoate Metabolism	1.23	(1.05,1.44)	0.0122733	0.177
X54961	oleoyl-arachidonoyl-glycerol (18:1/20:4) [2]*	Lipid	Diacylglycerol	1.21	(1.04,1.41)	0.0123752	0.177
X62297	sulfate of piperine metabolite C18H21NO3 (1)*	Xenobiotics	Food Component/Plant	1.21	(1.04,1.40)	0.0129722	0.183
X44877	N-palmitoyl-sphingosine (d18:1/16:0)	Lipid	Ceramides	1.21	(1.04,1.40)	0.0135523	0.188
X36099	4-ethylphenylsulfate	Xenobiotics	Benzoate Metabolism	1.23	(1.04,1.45)	0.0139034	0.19
X63230	5-hydroxy-2-methylpyridine sulfate	Xenobiotics	Chemical	1.22	(1.04,1.44)	0.0155072	0.208
X35114	7-methylguanine	Nucleotide	Purine Metabolism, Guanine containing	1.21	(1.04,1.40)	0.015775	0.209
X38127	S-methylmethionine	Amino Acid	Methionine, Cysteine, SAM and Taurine Metabolism	0.82	(0.70,0.96)	0.016106	0.209
X32377	N-acetylneuraminate	Carbohydrate	Aminosugar Metabolism	1.2	(1.03,1.40)	0.0162788	0.209
X57331	behenoyl dihydrosphingomyelin (d18:0/22:0)*	Lipid	Dihydrosphingomyelins	1.21	(1.04,1.42)	0.0165192	0.209
X47076	citraconate/glutaconate	Energy	TCA Cycle	1.22	(1.04,1.43)	0.0171147	0.214
X18254	paraxanthine	Xenobiotics	Xanthine Metabolism	1.2	(1.03,1.40)	0.0177029	0.218
X57	glutamate	Amino Acid	Glutamate Metabolism	1.23	(1.04,1.45)	0.0180712	0.22
X63227	3-hydroxy-2-methylpyridine sulfate	Xenobiotics	Chemical	1.22	(1.03,1.43)	0.0184033	0.221
X19263	1-palmitoyl-2-oleoyl-GPE (16:0/18:1)	Lipid	Phosphatidylethanolamine (PE)	1.21	(1.03,1.42)	0.0197316	0.233
X63236	3-hydroxypyridine glucuronide	Xenobiotics	Chemical	1.2	(1.03,1.41)	0.0203259	0.235
X2730	gamma-glutamylglutamine	Peptide	Gamma-glutamyl Amino Acid	0.84	(0.72,0.97)	0.0206021	0.235
X33009	homostachydrine*	Xenobiotics	Food Component/Plant	1.2	(1.03,1.40)	0.020639	0.235
X43549	N-formylanthranilic acid	Amino Acid	Tryptophan Metabolism	0.84	(0.72,0.97)	0.0210492	0.236
X54945	oleoyl-oleoyl-glycerol (18:1/18:1) [1]*	Lipid	Diacylglycerol	1.2	(1.03,1.39)	0.0218648	0.242
X48457	4-methoxyphenol sulfate	Amino Acid	Tyrosine Metabolism	0.84	(0.72,0.98)	0.0227263	0.243
X18394	theophylline	Xenobiotics	Xanthine Metabolism	1.2	(1.03,1.40)	0.0227281	0.243
X1437	succinate	Energy	TCA Cycle	1.2	(1.03,1.40)	0.0229745	0.243
X63988	4-chlorobenzoic acid	Xenobiotics	Chemical	0.84	(0.73,0.98)	0.0233217	0.243
X34404	1,3,7-trimethylurate	Xenobiotics	Xanthine Metabolism	1.19	(1.02,1.39)	0.0234028	0.243
X62952	3,4-dihydroxybutyrate	Lipid	Fatty Acid, Dihydroxy	1.19	(1.02,1.38)	0.0235355	0.243
X43264	(R)-3-hydroxybutyrylcarnitine	Lipid	Fatty Acid Metabolism (Acyl Carnitine, Hydroxy)	1.2	(1.02,1.40)	0.0246439	0.251
X15122	glycerol	Lipid	Glycerolipid Metabolism	1.21	(1.02,1.42)	0.0254608	0.251
X64409	bilirubin degradation product, C17H18N2O4 (1)**	Partially Characterized Molecules	Partially Characterized Molecules	0.84	(0.72,0.98)	0.0256796	0.251
X443	aspartate	Amino Acid	Alanine and Aspartate Metabolism	1.2	(1.02,1.40)	0.025842	0.251
X32401	trigonelline (N'-methylnicotinate)	Cofactors and Vitamins	Nicotinate and Nicotinamide Metabolism	1.2	(1.02,1.42)	0.0264947	0.251
X54946	oleoyl-oleoyl-glycerol (18:1/18:1) [2]*	Lipid	Diacylglycerol	1.18	(1.02,1.37)	0.0265257	0.251
X64407	bilirubin degradation product, C17H18N2O4 (2)**	Partially Characterized Molecules	Partially Characterized Molecules	0.84	(0.72,0.98)	0.026529	0.251
X61858	lyxonate	Carbohydrate	Pentose Metabolism	0.85	(0.73,0.98)	0.0265539	0.251
X34390	7-methylxanthine	Xenobiotics	Xanthine Metabolism	1.19	(1.02,1.38)	0.0275702	0.257
X64408	bilirubin degradation product, C17H18N2O4 (3)**	Partially Characterized Molecules	Partially Characterized Molecules	0.84	(0.72,0.98)	0.0278183	0.257
X54963	linoleoyl-linolenoyl-glycerol (18:2/18:3) [1]*	Lipid	Diacylglycerol	0.85	(0.73,0.98)	0.030675	0.281
X63920	N-acetyl-2-aminoadipate	Amino Acid	Lysine Metabolism	1.18	(1.01,1.38)	0.031558	0.283
X32489	caproate (6:0)	Lipid	Medium Chain Fatty Acid	1.17	(1.01,1.35)	0.0315602	0.283
X57428	hexadecasphingosine (d16:1)*	Lipid	Sphingosines	1.19	(1.01,1.39)	0.032512	0.285
X36803	3beta,7alpha-dihydroxy-5-cholestenoate	Lipid	Sterol	1.18	(1.01,1.36)	0.032717	0.285
X54954	diacylglycerol (14:0/18:1, 16:0/16:1) [2]*	Lipid	Diacylglycerol	1.19	(1.01,1.39)	0.0328287	0.285
X43807	bilirubin (Z,Z)	Cofactors and Vitamins	Hemoglobin and Porphyrin Metabolism	0.85	(0.73,0.99)	0.0333654	0.287
X48990	pyruvate	Carbohydrate	Glycolysis, Gluconeogenesis, and Pyruvate Metabolism	1.17	(1.01,1.36)	0.034767	0.291
X48448	3-hydroxypyridine sulfate	Xenobiotics	Chemical	1.19	(1.01,1.40)	0.0348026	0.291
X42395	undecanedioate (C11-DC)	Lipid	Fatty Acid, Dicarboxylate	1.18	(1.01,1.37)	0.0352024	0.291
X39831	eicosanedioate (C20-DC)	Lipid	Fatty Acid, Dicarboxylate	1.18	(1.01,1.37)	0.0352871	0.291
X52932	4-hydroxyphenylacetoylcarnitine	Amino Acid	Tyrosine Metabolism	1.17	(1.01,1.36)	0.0354406	0.291
X54950	linoleoyl-docosahexaenoyl-glycerol (18:2/22:6) [2]*	Lipid	Diacylglycerol	1.18	(1.01,1.37)	0.0367113	0.294
X54967	palmitoleoyl-linoleoyl-glycerol (16:1/18:2) [1]*	Lipid	Diacylglycerol	1.17	(1.01,1.35)	0.0368356	0.294
X32807	taurocholenate sulfate*	Lipid	Secondary Bile Acid Metabolism	1.16	(1.01,1.34)	0.0368517	0.294
X57776	N-oxalyl glycine (NOG)	Xenobiotics	Food Component/Plant	0.83	(0.69,0.99)	0.0376766	0.294
X52438	1-stearoyl-2-oleoyl-GPC (18:0/18:1)	Lipid	Phosphatidylcholine (PC)	1.17	(1.01,1.36)	0.0377434	0.294
X18368	cys-gly, oxidized	Amino Acid	Glutathione Metabolism	1.17	(1.01,1.35)	0.0378146	0.294
X43802	guanidinoacetate	Amino Acid	Creatine Metabolism	0.84	(0.71,0.99)	0.0389636	0.3
X52340	N-carbamoylalanine	Amino Acid	Alanine and Aspartate Metabolism	1.18	(1.01,1.39)	0.0394311	0.3
X1648	serine	Amino Acid	Glycine, Serine and Threonine Metabolism	0.85	(0.73,0.99)	0.0395831	0.3
X57330	lignoceroyl sphingomyelin (d18:1/24:0)	Lipid	Sphingomyelins	1.16	(1.01,1.35)	0.040648	0.303
X48255	arabonate/xylonate	Carbohydrate	Pentose Metabolism	0.86	(0.74,0.99)	0.0406504	0.303
X48149	N-acetylglucosaminylasparagine	Carbohydrate	Aminosugar Metabolism	1.16	(1.01,1.34)	0.0420029	0.308
X35157	N6-carbamoylthreonyladenosine	Nucleotide	Purine Metabolism, Adenine containing	1.17	(1.01,1.36)	0.0423839	0.308
X573	cytosine	Nucleotide	Pyrimidine Metabolism, Cytidine containing	1.17	(1.01,1.37)	0.0424269	0.308
X57473	sphingomyelin (d18:0/18:0, d19:0/17:0)*	Lipid	Dihydrosphingomyelins	1.18	(1.01,1.37)	0.0426999	0.308
X37077	cyclo(gly-pro)	Peptide	Dipeptide	1.18	(1.01,1.38)	0.0432069	0.309
X37198	5alpha-pregnan-3beta,20alpha-diol disulfate	Lipid	Progestin Steroids	1.17	(1.00,1.37)	0.0446319	0.313
X52669	1-palmitoyl-2-oleoyl-GPI (16:0/18:1)*	Lipid	Phosphatidylinositol (PI)	1.17	(1.00,1.38)	0.0448824	0.313
X62103	cysteinylglycine disulfide*	Amino Acid	Glutathione Metabolism	1.16	(1.00,1.35)	0.0450078	0.313
X63660	glutamine conjugate of C6H10O2 (2)*	Partially Characterized Molecules	Partially Characterized Molecules	1.16	(1.00,1.35)	0.0451082	0.313
X3141	betaine	Amino Acid	Glycine, Serine and Threonine Metabolism	0.83	(0.69,1.00)	0.0459806	0.315
X47886	bilirubin (E,Z or Z,E)*	Cofactors and Vitamins	Hemoglobin and Porphyrin Metabolism	0.85	(0.73,1.00)	0.0462125	0.315
X57521	dihomo-linolenoylcarnitine (C20:3n3 or 6)*	Lipid	Fatty Acid Metabolism (Acyl Carnitine, Polyunsaturated)	1.17	(1.00,1.37)	0.0484803	0.328
X44681	palmitoylcarnitine (C16)	Lipid	Fatty Acid Metabolism (Acyl Carnitine, Long Chain Saturated)	1.16	(1.00,1.36)	0.0491021	0.329
X34400	1,7-dimethylurate	Xenobiotics	Xanthine Metabolism	1.16	(1.00,1.36)	0.0492593	0.329

## Sheet: Excel Table S10
Excel Table S10. Metabolites associated with lung cancer risk at P-value <0.05 in localized lung cancer stage stratum. ORs (95% CI) were estimated from unconditional logistic regression models, adjusted for age at blood draw, sex, race, date of blood draw, body mass index group, hours since last meal, physical activity, fruits, and vegetables consumption, hormone use, and smoking status.
ID	Name	Super pathway	Sub pathway	OR	CI	p-value	FDR
X57461	argininate*	Amino Acid	Urea cycle; Arginine and Proline Metabolism	1.41	(1.14,1.74)	0.00152158	0.996
X57591	beta-cryptoxanthin	Cofactors and Vitamins	Vitamin A Metabolism	0.73	(0.59,0.90)	0.00366656	0.996
X39346	alpha-CEHC glucuronide*	Cofactors and Vitamins	Tocopherol Metabolism	1.3	(1.08,1.58)	0.0059917	0.996
X61771	2-furoylcarnitine	Xenobiotics	Food Component/Plant	1.31	(1.07,1.61)	0.00969559	0.996
X63109	2R,3R-dihydroxybutyrate	Lipid	Fatty Acid, Dihydroxy	1.28	(1.05,1.56)	0.0140896	0.996
X54910	vanillactate	Amino Acid	Tyrosine Metabolism	1.25	(1.04,1.50)	0.0146643	0.996
X37496	N-acetylputrescine	Amino Acid	Polyamine Metabolism	1.27	(1.04,1.55)	0.0166803	0.996
X47666	alpha-CEHC sulfate	Cofactors and Vitamins	Tocopherol Metabolism	1.27	(1.04,1.55)	0.0179016	0.996
X55072	2-oxoarginine*	Amino Acid	Urea cycle; Arginine and Proline Metabolism	1.28	(1.04,1.58)	0.0190521	0.996
X12017	3-methoxytyrosine	Amino Acid	Tyrosine Metabolism	1.21	(1.02,1.44)	0.0270487	0.996
X44618	3-methoxytyramine sulfate	Amino Acid	Tyrosine Metabolism	1.22	(1.02,1.45)	0.0271327	0.996
X3141	betaine	Amino Acid	Glycine, Serine and Threonine Metabolism	0.77	(0.61,0.98)	0.0339409	0.996
X39592	S-methylcysteine	Amino Acid	Methionine, Cysteine, SAM and Taurine Metabolism	0.8	(0.65,0.98)	0.0352122	0.996
X33983	tauro-beta-muricholate	Lipid	Primary Bile Acid Metabolism	1.22	(1.01,1.46)	0.0353441	0.996
X15749	3-phenylpropionate (hydrocinnamate)	Xenobiotics	Benzoate Metabolism	0.82	(0.68,0.99)	0.0360792	0.996
X1604	urate	Nucleotide	Purine Metabolism, (Hypo)Xanthine/Inosine containing	1.25	(1.01,1.55)	0.0381966	0.996
X62296	sulfate of piperine metabolite C16H19NO3 (3)*	Xenobiotics	Food Component/Plant	1.24	(1.01,1.52)	0.0382625	0.996
X43802	guanidinoacetate	Amino Acid	Creatine Metabolism	0.8	(0.64,0.99)	0.0396403	0.996
X31536	N-(2-furoyl)glycine	Xenobiotics	Food Component/Plant	1.24	(1.01,1.53)	0.0411604	0.996
X27710	N-acetylglycine	Amino Acid	Glycine, Serine and Threonine Metabolism	0.8	(0.64,0.99)	0.0425271	0.996
X31787	3-carboxy-4-methyl-5-propyl-2-furanpropanoate (CMPF)	Lipid	Fatty Acid, Dicarboxylate	1.23	(1.01,1.51)	0.0439416	0.996
X1552	erucate (22:1n9)	Lipid	Long Chain Monounsaturated Fatty Acid	1.22	(1.01,1.48)	0.0442577	0.996
X62889	taurodeoxycholic acid 3-sulfate	Lipid	Secondary Bile Acid Metabolism	1.22	(1.00,1.49)	0.0452048	0.996
X43378	S-methylcysteine sulfoxide	Amino Acid	Methionine, Cysteine, SAM and Taurine Metabolism	0.81	(0.65,1.00)	0.0454093	0.996
X1558	4-acetamidobutanoate	Amino Acid	Polyamine Metabolism	1.22	(1.00,1.48)	0.046603	0.996
X46960	sulfate*	Xenobiotics	Chemical	1.21	(1.00,1.46)	0.0468141	0.996
X62959	hydroxy-N6,N6,N6-trimethyllysine*	Amino Acid	Lysine Metabolism	1.22	(1.00,1.49)	0.0487923	0.996

[truncated: 4 more sheets: Excel Table S11, Excel Table S12, Excel Table S13, Excel Table S14]
